# Supplementary material for: Sam68 Is Required for DNA Damage Responses via Regulating Poly(ADP-ribosyl)ation
Source: PLoS Biol. 2016 Sep 16;14(9):e1002543. doi: 10.1371/journal.pbio.1002543 (PMC5026359; doi:10.1371/journal.pbio.1002543)
Supplement: S1 Data — (XLSX) [file pbio.1002543.s001.xlsx]

## Sheet: Fig 1A
	Survival Fraction
Etoposide(μM)	WT			Sam68 KO
	Experiment 1	Experiment 2	Experiment 3	Experiment 1	Experiment 2	Experiment 3
0	1	1	1	1	1	1
0.1	0.903013	0.817725	1.10362	0.553861	0.699378	0.719744
0.2	0.857815	0.857926	0.890318	0.415479	0.533281	0.426978
0.3	0.669962	0.598447	0.732711	0.306596	0.281389	0.349062
0.4	0.678908	0.695295	0.801505	0.227047	0.284675	0.246396
0.5	0.528249	0.560073	0.730163	0.204176	0.27154	0.249388

## Sheet: Fig 1B
	Survival Fraction
IR(Gy)	WT			Sam68 KO
	Experiment 1	Experiment 2	Experiment 3	Experiment 1	Experiment 2	Experiment 3
0	1	1	1	1	1	1
1	1.1073	0.7438	0.9825	0.86758	0.75033	0.902111
2	0.6106	0.6642	0.9548	0.538995	0.583077	0.745042
4	0.535	0.6175	0.6193	0.387215	0.376264	0.466837
8	0.3701	0.4767	0.4785	0.188128	0.166593	0.317978

## Sheet: Fig 1D
Tail Moment
Sam68+/-					Sam68-/-
mock	15min	30min	3h		mock	15min	30min	3h
1.64383	15.2143	9.4359	9.10674		1.96069	24.6038	38.7957	36.2031
0.402752	33.0711	16.9787	5.10602		3.02977	25.4355	39.0102	27.8743
0.646373	37.3809	17.5838	14.8989		0.599546	26.4246	31.2818	10.9319
0.588658	22.6006	19.9606	5.11486		1.08116	14.8229	45.7297	15.7849
0.562283	12.0931	13.7263	10.7124		4.05713	24.1131	12.2771	9.61687
0.45942	37.574	10.3801	2.96408		9.42273	25.6718	12.7892	13.1617
0.633554	19.3072	7.45809	3.87628		4.63295	29.6769	16.3621	16.7526
2.20848	17.9568	9.36869	14.3615		4.17741	22.3883	22.2501	8.44067
0.506481	25.9413	22.1034	2.23831		1.68306	30.9613	9.11544	10.5634
4.54423	12.7451	16.5772	4.00743		11.334	28.9512	22.7418	16.1353
1.32257	17.6964	10.7994	4.39521		0.740463	19.1262	16.9326	18.4981
15.9895	19.251	15.7113	5.37731		1.09665	28.8651	23.3103	5.71966
2.15638	13.6207	12.369	7.00278		0.911114	20.2174	21.9824	14.4272
2.36554	48.3164	19.9841	7.36529		0.175764	17.2653	34.4871	17.1824
1.53589	34.3336	12.7126	6.58422		3.37905	24.7355	32.9192	15.0034
0.867483	24.3105	10.0577	7.41812		4.07628	13.712	16.7171	6.37229
4.13947	27.1626	20.4622	1.67212		0.871935	20.576	13.9233	17.0167
1.65757	17.6116	19.1087	8.33997		3.2833	13.8074	17.3193	11.4311
2.42733	18.0988	10.8818	5.4177		3.94258	16.1767	25.1517	4.44235
10.9359	8.13526	19.3353	4.29978		1.51748	9.60477	42.103	5.9099
1.16104	9.44814	2.66769	7.54598		3.29913	6.49164	38.6073	29.1786
4.57949	12.5186	16.9922	8.76327		3.22814	3.36147	19.6258	11.8334
0.71234	9.74407	13.6564	7.01026		2.21366	20.0848	7.13476	6.39853
4.35533	5.05141	15.6935	8.25149		2.42842	11.6595	29.0877	8.70991
0.867133	14.1017	16.955	3.71206		4.0103	15.4918	18.8495	17.3311
1.06336	7.766	18.6187	4.0809		4.33804	21.0613	23.9156	15.824
1.33729	10.7952	16.9334	8.22242		8.24639	29.9025	11.5037	20.5301
5.49873	13.9858	14.2106	4.2061		2.81443	43.1806	11.1613	17.9288
0.454992	4.79119	6.68715	6.55619		0.6608	28.583	15.3573	10.4746
1.73397	41.2169	11.6608	4.9601		4.67293	17.3417	7.72484	10.2411
0.695122	17.9552	14.2568	3.71094		4.95278	23.6146	0.265754	7.90475
2.02586	12.8662	20.3617	6.57742		7.59133	25.3614	12.347	25.1075
2.27892	17.3438	9.2548	2.65634		0.542401	19.5746	22.383	15.3797
1.21259	16.5517	14.5863	5.24156		0.724372	30.8113	13.5756	21.3873
0.178253	28.0832	10.9268	0.416993		1.54235	26.332	32.1385	7.17057
0.849532	19.4038	18.1303	1.15481		0.69621	25.0851	17.7519	13.7421
0.430514	20.9319	11.5912	4.45478		2.91587	41.6172	12.5023	13.7153
7.34577	16.6435	26.1057	4.21941		0.961596	20.4947	10.1614	13.4136
0.495614	33.9664	80.0917	11.6143		0.553275		33.6628	21.1491
1.26382	28.8159	10.1523	3.25048		9.00777		32.8925	10.3819
0.844546	31.5692	9.4315	4.44618		0.656655		22.5058	9.18904
0.816482	88.4778	22.3381	3.14525		1.20722		25.7107	14.4548
13.4726	22.9749	4.13225	3.35956		0.880137		22.7231	13.8982
0.687076	19.9123		1.96946		1.10188		25.5154	8.22531
0.875318	48.4888		4.65446				29.3869	12.3813
0.051329	50.8169		6.09911					23.6035
19.1394	32.4002		6.13121					14.6153
21.6297								14.0606
0.666459								11.4714
0.187452								9.14621
3.68979
4.81392
2.13052
0.439607
5.05937
15.2157
2.34472
1.27784
1.64992
0.978126

## Sheet: Fig 1F
Relative repair efficiency
	si-NC			si-Sam68
	Experiment 1	Experiment 2	Experiment 3	Experiment 1	Experiment 2	Experiment 3
EJ5-GFP(NHEJ)	0.7428	1.0341	1.2231	0.2098	0.6921	0.5688
DR-GFP( HDR)	0.8385	0.8635	1.2981	0.0977	0.0827	0.2096

## Sheet: Fig 6A-1
	survive/death event
days post WBIR	male Sam68-/-	male Sam68+/-
14	1
14	1
15	1
17	1
23	1
45	0
45		0
45		0
45		0
45		0
45		0
45		0
45		0
45		0
death=1
survive=0

## Sheet: Fig 6A-2
	body weight change (% of original)
days post WBIR	male Sam68+/- (n=8)									male Sam68-/- (n=6)
0	0	0	0	0	0	0	0	0		0	0	0	0	0	0
2					-2.75	-4.37	-5.93	-7.66							-3.42
3	2.18	-0.87	1.07							0.97	-2.87	1.5	3.19
5	-0.44	-1.73	3.74	-4.68	1.83	-1.31	-3.81	-6.13		-1.45	-2.3	1.5	1.06	-4.27	-1.71
7	3.93	1.73	8.56	-3.4	1.38	1.75	-0.85	-4.98		1.93	1.15	1	5.32	-3.79	-0.85
10	1.31	1.73	5.88	-1.28	1.83	1.31	0	-5.75		1.45	0.57	-0.5	2.66	-3.32	-0.43
12	3.06	2.6	2.67	-2.98	1.83	-1.31	1.27	-7.28		2.42	-1.15	-2	-5.85	-14.69	-11.11
13					1.38	-1.75	0	-6.9							-17.95
14	-0.87	-4.33	-5.35	-8.94	-1.38	-1.31	1.69	-7.66		-8.21	-2.87	-17.5	-14.36	-20	-20
15	-6.99	-4.76	-4.81	-8.09	-2.75	-3.06	1.27	-8.05		-11.11	-5.17	-20	-19.68	-20	-20
16					-3.67	-2.62	0.85	-6.9							-20
17	-9.61	-6.06	-8.56	-9.36						-10.14	-11.49	-20	-20	-20
18	-10.92	-9.96	-11.76		-4.13	-1.75	0	-9.2		-12.56	-14.94	-20	-20	-20	-20
19	-11.35	-12.55	-10.7	-8.94						-12.56	-12.07	-20	-20	-20
20	-11.35	-13.85	-14.44	-4.68	-0.46	0	-0.42	-8.05		-16.91	-12.64	-20	-20	-20	-20
22				0										-20
23	-10.92	-9.09	-13.9		6.42	8.3	3.81	-1.15		-20	-8.62	-20	-20	-20	-20
24				2.13										-20
25	-2.62	-2.6	-9.63	1.28						-20	1.72	-20	-20	-20
26					8.26	9.61	10.17	3.07							-20
28	6.55	4.76	-0.53	-0.43	6.88	7.42	8.47	3.07		-20	9.2	-20	-20	-20	-20
30	9.17	5.19	6.42	4.26	6.42	9.17	11.02	4.21		-20	8.62	-20	-20	-20	-20
32	10.92	6.93	10.7	3.4						-20	10.34	-20	-20	-20
35	13.1	11.69	16.04	4.68	10.55	12.66	10.59	7.28		-20	13.79	-20	-20	-20	-20
37	15.28	13.85	17.11		14.15	17.35	19.37	18.26		-20	15.52	-20	-20	-20	-20
38				9.36										-20
40	14.41	13.85	20.86	5.96	9.91	15.93	19.38	21.63		-20	18.97	-20	-20	-20	-20
42	17.03	15.15	21.39	8.09	11.31	10.73	16.67	17.34		-20	19.54	-20	-20	-20	-20
45	18.34	16.88	24.06	8.94						-20	19.54	-20	-20	-20
46					12.61	13.79	13.56	17.07							-20

## Sheet: Fig 6B-1
	survive/death event
days post WBIR	female Sam68-/-	female Sam68+/-
12	1
12	1
12	1
13	1
13	1
13	1
21	1
16		1
19		1
19		1
23		1
23		1
25		0
25		0
25		0
25		0
25		0
25		0
35		0
35		0
35		0
35		0
death=1
survive=0

## Sheet: Fig 6B-2
	body weight change (% of original)
days post WBIR	female Sam68+/- (n=15)																Sam68-/-(n=7)
0	0	0	0	0	0	0	0	0	0	0	0	0	0	0	0		0	0	0	0	0	0	0
2	-1.68	-2.38	-5.03	-4.3	-2.79	-3.85	-2.76	1.22	-4.21	1.19	-4.19	-9.36	-6.7	-7.47	-5.18		-4	-0.93	-3.05	-4.73	-4.68	-0.61	-2.24
5	-2.79	-0.6	-1.26	-2.69	1.68	-2.2	-3.87	-1.83	0	1.79	-3.66	-3.51	-3.35	-2.3	1.55		0.57	-10.28	0.76	-0.59	-2.92	-1.21	0.45
7	4.47	2.38	-1.89	-1.61	4.47	1.1	-0.55	1.83	0	3.57	-2.09	-0.58	-1.68	0.57	1.04		1.14	-10.28	6.11	0	-2.34	0.61	-0.9
10	2.79	2.38	3.77	2.69	4.47	1.1	1.1	1.22	1.05	4.76	0.52	-0.58	-3.35	0	0		-10.86	-16.82	5.34	-11.83	-2.92	-1.21	1.79
12	3.91	2.38	2.52	1.61	1.68	0	-0.55	3.66	2.63	2.98	0.52	0	-1.68	0.57	2.07		-20	-20	-11.45	-20	-9.36	-16.36	1.35
13	5.03	2.98	3.77	-0.54	0	0.55	0	4.27	4.21	5.36	1.05	-1.17	-0.56	1.72	3.11		-20	-20	-20	-20	-13.45	-20	1.35
14	7.82	5.36	5.03	-3.76	-3.35	3.85	2.21	3.05	5.26	7.14	2.62	-1.75	-0.56	-0.57	2.59		-20	-20	-20	-20	-20	-20	0.9
15	2.23	1.79	1.26	-15.59	-10.06	-1.1	-0.55	0.61	5.26	5.36	1.05	-4.09	0	-3.45	0.52		-20	-20	-20	-20	-20	-20	-5.38
16	2.79	3.57	-1.89	-20	-12.29	2.75	-1.66	0	5.26	5.95	1.57	-5.26	-1.68	-6.32	-3.11		-20	-20	-20	-20	-20	-20	-2.24
18				-20								-7.6	0.56	-13.22	-7.25		-20	-20	-20	-20	-20	-20	-20
19	-11.73	-12.5	-20	-20	-20	0.55	-6.08	-12.8	3.68	2.38	1.57						-20	-20	-20	-20	-20	-20	-14.35
20	-13.97	-13.1	-20	-20	-20	0.55	-4.97	-14.63	4.74	4.17	1.57	-9.36	2.23	-16.67	-11.4		-20	-20	-20	-20	-20	-20	-17.49
21	-12.85	-16.07	-20	-20	-20	2.75	-4.42	-15.85	6.84	10.71	4.71
23	-11.17	-20	-20	-20	-20	8.79	0.55	-20	8.42	14.88	7.85	-1.75	5.03	-11.49	-9.84
25	-2.23	-20	-20	-20	-20	7.69	4.97	-20	5.79	14.88	6.81
26		-20	-20	-20	-20			-20				5.26	8.38	1.72	3.63
28		-20	-20	-20	-20			-20				6.43	8.38	4.02	8.29
30		-20	-20	-20	-20			-20				7.02	8.94	6.32	6.22
35		-20	-20	-20	-20			-20				16.37	17.32	11.49	13.99

## Sheet: Fig 6C
	survive/death event
days post MNU injection	Sam68-/-	Sam68+/-
3	1
3	1
3	1
4	1
4	1
4	1
5	1
14	0
14	0
4		1
4		1
4		1
5		1
5		1
14		0
14		0
14		0
14		0
14		0
14		0
14		0
14		0
14		0
14		0
death=1
survive=0

## Sheet: S1 Fig
	Survival Fraction
H2O2 (mM)	WT			Sam68 KO
	Experiment 1	Experiment 2	Experiment 3	Experiment 1	Experiment 2	Experiment 3
0	0.999997	1	1	1	1	1
0.5	0.95284	0.968899	0.85725	0.582974	0.611263	0.610735
1	0.812132	0.712718	0.793778	0.253283	0.278135	0.295056
2	0.82972	0.729542	0.611775	0.102847	0.110778	0.116066
3	0.62707	0.632423	0.571245	0.0679475	0.107077	0.0769367
4	0.61101	0.619422	0.479479	0.0647749	0.062131	0.0893629
5	0.471832	0.613305	0.474126	0.0536706	0.0579008	0.0893629
10	0.240886	0.171297	0.328829	0.0742928	0.0528775	0.0531418

[truncated: 11 more sheets: S2 Fig, S6C Fig, S6D Fig, S6E Fig, S7B Fig, S9A Fig, S9B Fig, S9D Fig, S9E Fig, S10A Fig, S10B Fig]
